# Supplementary material for: Insertion Sequences show diverse recent activities in Cyanobacteria and Archaea
Source: BMC Genomics. 2008 Jan 24;9:36. doi: 10.1186/1471-2164-9-36 (PMC2246112; doi:10.1186/1471-2164-9-36)
Supplement: Additional File 1 — Supplementary Tables S1–S5. Supplementary Table S1 gives the distribution of each IS family and group defined in the database ISfinder. Supplementary Table S2 gives the comparison between our predictions and the NCBI annotations. Supplementary Table S3 gives the number of raIS elements in the consecutive windows with length 100 kb for each of the nucleotide sequences of the 50 organisms. Supplementary Table S4 collects the living environments of the 50 organisms. Supplementary Table S5 gives the enrichment analysis of each GO term with P-value <= 0.05. [file 1471-2164-9-36-S1.xls]

## Sheet: Table S1
Family	Group	Length (bp) (1)	DR (2)	IR (3)	ISF_Cyano# (4)	ISF_Archaea# (5)	ISA_Cyano# (6)	ISA_Archaea# (7)	Total_Org# (8)	ReviewArchaea
IS1	-	600-1200	Yes	Yes	Yes	Yes	2	5	7	Yes
IS110	-	1100-2000	No	Yes	Yes	Yes	1	3	4	Yes
IS110	IS1111	1200-1500	No	Yes	No	Yes	0	2	2	Yes
IS1380	-	1500-2000	Yes	Yes	No	No	0	0	0	No
IS1595	-	900-2000	Yes	Yes	Yes	Yes	0	0	0	Yes
IS1595	IS1016	700-800	Yes	Yes	No	No	0	0	0	No
IS1595	ISSod11	1000-1100	Yes	Yes	No	No	0	0	0	No
IS200/IS605	-	1600-1800	No	No	No	Yes	2	0	2	Yes
IS200/IS605	IS1535	2121-2121	No	No	No	No	0	0	0	No
IS200/IS605	IS200	600-800	No	No	No	Yes	0	3	3	Yes
IS200/IS605	IS605	1300-2000	No	No	Yes	Yes	3	3	6	Yes
IS200/IS605	IS607	1400-2600	No	No	No	Yes	0	1	1	Yes
IS200/IS605	IS608	1500-2000	No	No	Yes	Yes	1	4	5	Yes
IS21	-	1000-3000	Yes	Yes	No	Yes	0	1	1	Yes
IS256	-	1100-1600	Yes	Yes	No	Yes	1	2	3	Yes
IS3	-	1000-1500	Yes	Yes	No	No	0	0	0	No
IS3	IS150	800-1700	Yes	Yes	No	No	0	0	0	No
IS3	IS2	1100-1400	Yes	Yes	No	No	0	0	0	No
IS3	IS3	1100-1800	Yes	Yes	No	No	0	0	0	No
IS3	IS407	1100-1300	Yes	Yes	No	No	0	0	0	No
IS3	IS51	1000-1400	Yes	Yes	No	No	0	0	0	No
IS30	-	1000-1700	Yes	Yes	No	Yes	0	0	0	Yes
IS4	-	1000-2500	Yes	Yes	Yes	Yes	2	9	11	Yes
IS4	IS10	1338-1338	Yes	Yes	No	No	0	0	0	No
IS4	IS1170	1594-1595	Yes	Yes	No	No	0	0	0	No
IS4	IS231	800-5500	Yes	Yes	No	No	0	0	0	No
IS4	IS4	1419-1419	Yes	Yes	Yes	No	0	0	0	No
IS4	IS4Sa	1100-1800	Yes	Yes	Yes	Yes	2	0	2	No
IS4	IS50	1615	Yes	Yes	No	No	0	0	0	No
IS4	ISH8	1400-1800	Yes	Yes	Yes	Yes	0	4	4	Yes
IS481	-	500-2500	Yes	Yes	No	Yes	1	2	3	Yes
IS5	-	800-1600	Yes	Yes	No	Yes	1	5	6	Yes
IS5	IS1031	800-1200	Yes	Yes	Yes	Yes	4	0	4	Yes
IS5	IS427	800-1000	Yes	Yes	No	Yes	3	1	4	Yes
IS5	IS5	1100-1600	Yes	Yes	No	Yes	0	1	1	Yes
IS5	IS903	700-1300	Yes	Yes	Yes	Yes	1	3	4	Yes
IS5	ISH1	900-1200	Yes	Yes	No	Yes	0	2	2	Yes
IS5	ISL2	800-1600	Yes	Yes	No	No	1	0	1	No
IS6	-	700-1000	Yes	Yes	Yes	Yes	0	3	3	Yes
IS630	-	600-1400	Yes	Yes	Yes	Yes	6	3	9	Yes
IS66	-	2000-2900	Yes	Yes	No	No	0	0	0	No
IS91	-	900-1900	No	No	No	Yes	0	0	0	Yes
IS982	-	900-1300	Yes	Yes	Yes	Yes	1	1	2	Yes
ISAs1	-	900-1500	Yes	Yes	No	No	0	0	0	No
ISL3	-	1100-2500	Yes	Yes	Yes	Yes	1	0	1	Yes
Tn3	-	3200-3400	Yes	Yes	No	No	0	0	0	No
Tn3	ISXc4	5578-5578	Yes	Yes	No	No	0	0	0	No
Table S1	For each IS families and groups, defined in the database Isfinder (http://www-is.biotoul.fr/), this table provides the following information: 1) length, 2) existence of Direct Repeats that were generated during transposition and 3) Inverted Repeats of its members, whether 4) cyanobacteria and 5) archaea are proposed in ISfinder to harbor its members, and the number of 6) cyanobacteria and 7) arch…

## Sheet: Table S2
Cyanobacteria	A	I	I in A	I in A/I (%)	I\A	I2	IPutative	INovel	MissedI	MissedI (%)	APutative	ANovel	ANovelPutative	GeneNum	MultiGeneOperonNum	MultiGeneOperonGeneNum	OtherGeneNum	ISANum	ISAInWholeOperonNum
Anabaena variabilis ATCC29413	32	88	28	31.8182	60	38	1	4	17	19.3182	0	13	13	5661	339	829	4832	32	22
Gloeobacter violaceus	13	72	19	26.3889	53	48	5	0	0	0	19	0	0	4430	285	655	3775	13	13
Nostoc sp	52	141	72	51.0638	69	61	0	8	0	0	0	0	0	6130	342	854	5276	52	38
Prochlorococcus marinus MIT9312	0	1	0	0	1	1	0	0	0	0	0	0	0	1810	173	412	1398	0	0
Prochlorococcus marinus MIT9313	0	2	0	0	2	2	0	0	0	0	0	0	0	2269	181	451	1818	0	0
Prochlorococcus marinus NATL2A	0	1	0	0	1	1	0	0	0	0	0	0	0	1892	1	1	1891	0	0
Prochlorococcus marinus CCMP1375	0	0	0	-	0	0	0	0	0	-	0	0	0	1883	178	428	1455	0	0
Prochlorococcus marinus MED4	0	3	0	0	3	3	0	0	0	0	0	0	0	1717	170	406	1311	0	0
Synechococcus sp A prime	18	138	28	20.2899	110	37	0	73	0	0	0	0	0	2760	196	482	2278	18	18
Synechococcus sp B prime	17	123	33	26.8293	90	29	0	61	0	0	0	0	0	2862	201	495	2367	17	17
Synechococcus elongatus PCC6301	0	3	0	0	3	3	0	0	0	0	0	0	0	2527	301	751	1776	0	0
Synechococcus elongatus PCC7942	0	1	0	0	1	1	0	0	0	0	0	0	0	2662	303	755	1907	0	0
Synechococcus CC9311	0	0	0	-	0	0	0	0	0	-	0	0	0	-	-	-	-	-	-
Synechococcus CC9605	0	1	0	-	1	1	0	0	0	-	0	0	0	2645	210	522	2123	0	0
Synechococcus CC9902	0	1	0	0	1	1	0	0	0	0	0	0	0	2307	199	493	1814	0	0
Synechococcus sp WH8102	0	1	0	-	1	1	0	0	0	-	0	0	0	2519	229	563	1956	0	0
Synechocystis sp PCC6803	53	121	73	60.3306	48	23	0	25	0	0	0	0	0	3569	219	532	3037	53	46
Thermosynechococcus elongatus	47	81	60	74.0741	21	2	19	0	0	0	60	1	1	2476	38	126	2350	47	47
Trichodesmium erythraeum IMS101	153	166	57	34.3373	109	75	27	5	2	1.20482	20	101	101	4451	258	631	3820	153	153
Archaea
Aeropyrum pernix	0	12	0	-	12	12	0	0	0	-	0	0	0	1700	123	316	1384	0	0
Archaeoglobus fulgidus	9	28	14	50	14	12	0	0	2	7.14286	0	0	0	2420	226	563	1857	9	9
Haloarcula marismortui ATCC43049	19	57	19	33.3333	38	34	2	0	2	3.50877	8	0	0	4240	145	352	3888	19	4
Halobacterium sp	77	3	2	66.6667	1	1	0	0	0	0	2	50	50	2622	130	323	2299	77	13
Haloquadratum walsbyi	2	63	4	6.34921	59	45	0	8	6	9.52381	0	1	1	2646	174	421	2225	2	2
Methanobacterium thermoautotrophicum	0	1	0	0	1	1	0	0	0	0	0	0	0	1873	168	446	1427	0	0
Methanocaldococcus jannaschii	0	5	0	0	5	5	0	0	0	0	0	0	0	1786	114	298	1488	0	0
Methanococcoides burtonii DSM 6242	73	72	46	63.8889	26	21	0	5	0	0	0	4	4	2273	252	669	1604	73	73
Methanococcus maripaludis S2	0	1	0	0	1	1	0	0	0	0	0	0	0	1722	160	432	1290	0	0
Methanopyrus kandleri	0	1	0	0	1	1	0	0	0	0	0	0	0	1687	120	303	1384	0	0
Methanosaeta thermophila PT	12	39	12	30.7692	27	27	0	0	0	0	0	0	0	1696	205	538	1158	12	12
Methanosarcina acetivorans	104	88	58	65.9091	30	20	0	10	0	0	0	71	47	4540	260	680	3860	104	104
Methanosarcina barkeri fusaro	40	88	34	38.6364	54	35	2	16	1	1.13636	13	16	16	3624	247	636	2988	40	39
Methanosarcina mazei	63	126	83	65.873	43	37	0	6	0	0	0	1	1	3370	251	634	2736	63	63
Methanosphaera stadtmanae	3	1	0	0	1	1	0	0	0	0	0	3	3	1534	138	371	1163	3	3
Methanospirillum hungatei JF-1	50	68	39	57.3529	29	24	3	2	0	0	0	9	9	3139	256	664	2475	50	50
Nanoarchaeum equitans	0	0	0	-	0	0	0	0	0	-	0	0	0	536	3	6	530	0	0
Natronomonas pharaonis	0	53	0	0	53	50	0	3	0	0	0	0	0	2822	160	387	2435	0	0
Picrophilus torridus DSM9790	0	3	0	0	3	3	0	0	0	0	0	0	0	1535	135	351	1184	0	0
Pyrobaculum aerophilum	0	1	0	0	1	1	0	0	0	0	0	0	0	2605	120	284	2321	0	0
Pyrobaculum islandicum DSM 4184	0	42	0	0	42	33	0	0	9	21.4286	0	0	0	-	-	-	-	-	-
Pyrococcus abyssi	0	0	0	-	0	0	0	0	0	-	0	0	0	1898	172	442	1456	0	0
Pyrococcus furiosus	28	35	30	85.7143	5	5	0	0	0	0	2	3	3	2125	178	461	1664	28	28
Pyrococcus horikoshii	0	0	0	-	0	0	0	0	0	-	0	0	0	1955	147	386	1569	0	0
Sulfolobus acidocaldarius DSM639	0	8	0	0	8	8	0	0	0	0	0	0	0	2223	127	308	1915	0	0
Sulfolobus solfataricus	154	383	210	54.8303	173	80	0	34	59	15.4047	0	5	5	2977	140	343	2634	154	154
Sulfolobus tokodaii	36	9	4	44.4444	5	2	3	0	0	0	4	42	42	2825	114	269	2556	36	36
Thermococcus kodakarensis KOD1	0	7	0	0	7	4	0	3	0	0	0	0	0	2306	176	449	1857	0	0
Thermofilum pendens Hrk 5	0	17	0	0	17	17	0	0	0	0	0	0	0	-	-	-	-	-	-
Thermoplasma acidophilum	0	3	0	0	3	3	0	0	0	0	0	0	0	1482	122	321	1161	0	0
Thermoplasma volcanium	3	41	3	7.31707	38	35	0	3	0	0	0	0	0	1499	123	309	1190	3	3
Table S2	Comparison between our IS annotations and the IS-related ORF annotations in the NCBI genome database. The definitions of the columns are: 1) Column A is the number of the annotated raIS elements for each species. 2) The number of IS-related genes in the NCBI genome database is listed in column I. 3) Column "I in A" gives the number of NCBI-annotated IS genes that are also found by our ISA system,…

## Sheet: Table S3
Group	Organism	RefSeq	Length (bps)	Max	Min	Avg	Sd	Med	Link
Cyanobacteria	Anabaena_variabilis_ATCC_29413	NC_007413	6365728	2	0	0.35	0.57	0	http://www.ncbi.nlm.nih.gov/entrez/viewer.fcgi?db=nuccore&qty=1&c_start=1&list_uids=NC_007413&uids=&dopt=gb&dispmax=5&sendto=&fmt_mask=295416&truncate=294912&less_feat=504&from=begin&to=end&extrafeatpresent=1&ef_CDD=8&ef_MGC=16&ef_HPRD=32&ef_STS=64&ef_tRNA=128&ef_microRNA=256&ef_Exon=512
Cyanobacteria	Anabaena_variabilis_ATCC_29413	NC_007410	366355	3	2	2.33	0.47	2	http://www.ncbi.nlm.nih.gov/entrez/viewer.fcgi?db=nuccore&qty=1&c_start=1&list_uids=NC_007410&uids=&dopt=gb&dispmax=5&sendto=&fmt_mask=295416&truncate=294912&less_feat=504&from=begin&to=end&extrafeatpresent=1&ef_CDD=8&ef_MGC=16&ef_HPRD=32&ef_STS=64&ef_tRNA=128&ef_microRNA=256&ef_Exon=512
Cyanobacteria	Anabaena_variabilis_ATCC_29413	NC_007411	35763	0	0	0	0	0	http://www.ncbi.nlm.nih.gov/entrez/viewer.fcgi?db=nuccore&qty=1&c_start=1&list_uids=NC_007411&uids=&dopt=gb&dispmax=5&sendto=&fmt_mask=295416&truncate=294912&less_feat=504&from=begin&to=end&extrafeatpresent=1&ef_CDD=8&ef_MGC=16&ef_HPRD=32&ef_STS=64&ef_tRNA=128&ef_microRNA=256&ef_Exon=512
Cyanobacteria	Anabaena_variabilis_ATCC_29413	NC_007412	300759	1	0	0.67	0.47	1	http://www.ncbi.nlm.nih.gov/entrez/viewer.fcgi?db=nuccore&qty=1&c_start=1&list_uids=NC_007412&uids=&dopt=gb&dispmax=5&sendto=&fmt_mask=295416&truncate=294912&less_feat=504&from=begin&to=end&extrafeatpresent=1&ef_CDD=8&ef_MGC=16&ef_HPRD=32&ef_STS=64&ef_tRNA=128&ef_microRNA=256&ef_Exon=512
Cyanobacteria	Gloeobacter_violaceus	NC_005125	4659020	2	0	0.28	0.5	0	http://www.ncbi.nlm.nih.gov/entrez/viewer.fcgi?db=nuccore&qty=1&c_start=1&list_uids=NC_005125&uids=&dopt=gb&dispmax=5&sendto=&fmt_mask=295416&truncate=294912&less_feat=504&from=begin&to=end&extrafeatpresent=1&ef_CDD=8&ef_MGC=16&ef_HPRD=32&ef_STS=64&ef_tRNA=128&ef_microRNA=256&ef_Exon=512
Cyanobacteria	Nostoc_sp	NC_003272	6413772	5	0	0.59	0.93	0	http://www.ncbi.nlm.nih.gov/entrez/viewer.fcgi?db=nuccore&qty=1&c_start=1&list_uids=NC_003272&uids=&dopt=gb&dispmax=5&sendto=&fmt_mask=295416&truncate=294912&less_feat=504&from=begin&to=end&extrafeatpresent=1&ef_CDD=8&ef_MGC=16&ef_HPRD=32&ef_STS=64&ef_tRNA=128&ef_microRNA=256&ef_Exon=512
Cyanobacteria	Nostoc_sp	NC_003276	408102	5	1	3	1.41	3	http://www.ncbi.nlm.nih.gov/entrez/viewer.fcgi?db=nuccore&qty=1&c_start=1&list_uids=NC_003276&uids=&dopt=gb&dispmax=5&sendto=&fmt_mask=295416&truncate=294912&less_feat=504&from=begin&to=end&extrafeatpresent=1&ef_CDD=8&ef_MGC=16&ef_HPRD=32&ef_STS=64&ef_tRNA=128&ef_microRNA=256&ef_Exon=512
Cyanobacteria	Nostoc_sp	NC_003240	186615	0	0	0	0	0	http://www.ncbi.nlm.nih.gov/entrez/viewer.fcgi?db=nuccore&qty=1&c_start=1&list_uids=NC_003240&uids=&dopt=gb&dispmax=5&sendto=&fmt_mask=295416&truncate=294912&less_feat=504&from=begin&to=end&extrafeatpresent=1&ef_CDD=8&ef_MGC=16&ef_HPRD=32&ef_STS=64&ef_tRNA=128&ef_microRNA=256&ef_Exon=512
Cyanobacteria	Nostoc_sp	NC_003267	101966	1	1	1	0	1	http://www.ncbi.nlm.nih.gov/entrez/viewer.fcgi?db=nuccore&qty=1&c_start=1&list_uids=NC_003267&uids=&dopt=gb&dispmax=5&sendto=&fmt_mask=295416&truncate=294912&less_feat=504&from=begin&to=end&extrafeatpresent=1&ef_CDD=8&ef_MGC=16&ef_HPRD=32&ef_STS=64&ef_tRNA=128&ef_microRNA=256&ef_Exon=512
Cyanobacteria	Nostoc_sp	NC_003273	55415	0	0	0	0	0	http://www.ncbi.nlm.nih.gov/entrez/viewer.fcgi?db=nuccore&qty=1&c_start=1&list_uids=NC_003273&uids=&dopt=gb&dispmax=5&sendto=&fmt_mask=295416&truncate=294912&less_feat=504&from=begin&to=end&extrafeatpresent=1&ef_CDD=8&ef_MGC=16&ef_HPRD=32&ef_STS=64&ef_tRNA=128&ef_microRNA=256&ef_Exon=512
Cyanobacteria	Nostoc_sp	NC_003241	5585	0	0	0	0	0	http://www.ncbi.nlm.nih.gov/entrez/viewer.fcgi?db=nuccore&qty=1&c_start=1&list_uids=NC_003241&uids=&dopt=gb&dispmax=5&sendto=&fmt_mask=295416&truncate=294912&less_feat=504&from=begin&to=end&extrafeatpresent=1&ef_CDD=8&ef_MGC=16&ef_HPRD=32&ef_STS=64&ef_tRNA=128&ef_microRNA=256&ef_Exon=512
Cyanobacteria	Nostoc_sp	NC_003270	40341	0	0	0	0	0	http://www.ncbi.nlm.nih.gov/entrez/viewer.fcgi?db=nuccore&qty=1&c_start=1&list_uids=NC_003270&uids=&dopt=gb&dispmax=5&sendto=&fmt_mask=295416&truncate=294912&less_feat=504&from=begin&to=end&extrafeatpresent=1&ef_CDD=8&ef_MGC=16&ef_HPRD=32&ef_STS=64&ef_tRNA=128&ef_microRNA=256&ef_Exon=512
Cyanobacteria	Prochlorococcus_marinus_MIT_9312	NC_007577	1709205	0	0	0	0	0	http://www.ncbi.nlm.nih.gov/entrez/viewer.fcgi?db=nuccore&qty=1&c_start=1&list_uids=NC_007577&uids=&dopt=gb&dispmax=5&sendto=&fmt_mask=295416&truncate=294912&less_feat=504&from=begin&to=end&extrafeatpresent=1&ef_CDD=8&ef_MGC=16&ef_HPRD=32&ef_STS=64&ef_tRNA=128&ef_microRNA=256&ef_Exon=512
Cyanobacteria	Prochlorococcus_marinus_MIT9313	NC_005071	2410874	0	0	0	0	0	http://www.ncbi.nlm.nih.gov/entrez/viewer.fcgi?db=nuccore&qty=1&c_start=1&list_uids=NC_005071&uids=&dopt=gb&dispmax=5&sendto=&fmt_mask=295416&truncate=294912&less_feat=504&from=begin&to=end&extrafeatpresent=1&ef_CDD=8&ef_MGC=16&ef_HPRD=32&ef_STS=64&ef_tRNA=128&ef_microRNA=256&ef_Exon=512
Cyanobacteria	Prochlorococcus_marinus_NATL2A	NC_007335	1842900	0	0	0	0	0	http://www.ncbi.nlm.nih.gov/entrez/viewer.fcgi?db=nuccore&qty=1&c_start=1&list_uids=NC_007335&uids=&dopt=gb&dispmax=5&sendto=&fmt_mask=295416&truncate=294912&less_feat=504&from=begin&to=end&extrafeatpresent=1&ef_CDD=8&ef_MGC=16&ef_HPRD=32&ef_STS=64&ef_tRNA=128&ef_microRNA=256&ef_Exon=512
Cyanobacteria	Prochlorococcus_marinus_CCMP1375	NC_005042	1751081	0	0	0	0	0	http://www.ncbi.nlm.nih.gov/entrez/viewer.fcgi?db=nuccore&qty=1&c_start=1&list_uids=NC_005042&uids=&dopt=gb&dispmax=5&sendto=&fmt_mask=295416&truncate=294912&less_feat=504&from=begin&to=end&extrafeatpresent=1&ef_CDD=8&ef_MGC=16&ef_HPRD=32&ef_STS=64&ef_tRNA=128&ef_microRNA=256&ef_Exon=512
Cyanobacteria	Prochlorococcus_marinus_MED4	NC_005072	1657991	0	0	0	0	0	http://www.ncbi.nlm.nih.gov/entrez/viewer.fcgi?db=nuccore&qty=1&c_start=1&list_uids=NC_005072&uids=&dopt=gb&dispmax=5&sendto=&fmt_mask=295416&truncate=294912&less_feat=504&from=begin&to=end&extrafeatpresent=1&ef_CDD=8&ef_MGC=16&ef_HPRD=32&ef_STS=64&ef_tRNA=128&ef_microRNA=256&ef_Exon=512
Cyanobacteria	Synechococcus_elongatus_PCC_6301	NC_006576	2696256	0	0	0	0	0	http://www.ncbi.nlm.nih.gov/entrez/viewer.fcgi?db=nuccore&qty=1&c_start=1&list_uids=NC_006576&uids=&dopt=gb&dispmax=5&sendto=&fmt_mask=295416&truncate=294912&less_feat=504&from=begin&to=end&extrafeatpresent=1&ef_CDD=8&ef_MGC=16&ef_HPRD=32&ef_STS=64&ef_tRNA=128&ef_microRNA=256&ef_Exon=512
Cyanobacteria	Synechococcus_elongatus_PCC_7942	NC_007604	2695904	0	0	0	0	0	http://www.ncbi.nlm.nih.gov/entrez/viewer.fcgi?db=nuccore&qty=1&c_start=1&list_uids=NC_007604&uids=&dopt=gb&dispmax=5&sendto=&fmt_mask=295416&truncate=294912&less_feat=504&from=begin&to=end&extrafeatpresent=1&ef_CDD=8&ef_MGC=16&ef_HPRD=32&ef_STS=64&ef_tRNA=128&ef_microRNA=256&ef_Exon=512
Cyanobacteria	Synechococcus_elongatus_PCC_7942	NC_007595	46367	0	0	0	0	0	http://www.ncbi.nlm.nih.gov/entrez/viewer.fcgi?db=nuccore&qty=1&c_start=1&list_uids=NC_007595&uids=&dopt=gb&dispmax=5&sendto=&fmt_mask=295416&truncate=294912&less_feat=504&from=begin&to=end&extrafeatpresent=1&ef_CDD=8&ef_MGC=16&ef_HPRD=32&ef_STS=64&ef_tRNA=128&ef_microRNA=256&ef_Exon=512
Cyanobacteria	Synechococcus_CC9311	NC_008319	2606749	0	0	0	0	0	http://www.ncbi.nlm.nih.gov/entrez/viewer.fcgi?db=nuccore&qty=1&c_start=1&list_uids=NC_008319&uids=&dopt=gb&dispmax=5&sendto=&fmt_mask=295416&truncate=294912&less_feat=504&from=begin&to=end&extrafeatpresent=1&ef_CDD=8&ef_MGC=16&ef_HPRD=32&ef_STS=64&ef_tRNA=128&ef_microRNA=256&ef_Exon=512
Cyanobacteria	Synechococcus_CC9605	NC_007516	2510660	0	0	0	0	0	http://www.ncbi.nlm.nih.gov/entrez/viewer.fcgi?db=nuccore&qty=1&c_start=1&list_uids=NC_007516&uids=&dopt=gb&dispmax=5&sendto=&fmt_mask=295416&truncate=294912&less_feat=504&from=begin&to=end&extrafeatpresent=1&ef_CDD=8&ef_MGC=16&ef_HPRD=32&ef_STS=64&ef_tRNA=128&ef_microRNA=256&ef_Exon=512
Cyanobacteria	Synechococcus_CC9902	NC_007513	2234829	0	0	0	0	0	http://www.ncbi.nlm.nih.gov/entrez/viewer.fcgi?db=nuccore&qty=1&c_start=1&list_uids=NC_007513&uids=&dopt=gb&dispmax=5&sendto=&fmt_mask=295416&truncate=294912&less_feat=504&from=begin&to=end&extrafeatpresent=1&ef_CDD=8&ef_MGC=16&ef_HPRD=32&ef_STS=64&ef_tRNA=128&ef_microRNA=256&ef_Exon=512
Cyanobacteria	Cyanobacteria_bacterium_Yellowstone_B-Prime	NC_007776	3046683	2	0	0.57	0.72	0	http://www.ncbi.nlm.nih.gov/entrez/viewer.fcgi?db=nuccore&qty=1&c_start=1&list_uids=NC_007776&uids=&dopt=gb&dispmax=5&sendto=&fmt_mask=295416&truncate=294912&less_feat=504&from=begin&to=end&extrafeatpresent=1&ef_CDD=8&ef_MGC=16&ef_HPRD=32&ef_STS=64&ef_tRNA=128&ef_microRNA=256&ef_Exon=512
Cyanobacteria	Cyanobacteria_bacterium_Yellowstone_A-Prime	NC_007775	2932767	3	0	0.62	0.85	0	http://www.ncbi.nlm.nih.gov/entrez/viewer.fcgi?db=nuccore&qty=1&c_start=1&list_uids=NC_007775&uids=&dopt=gb&dispmax=5&sendto=&fmt_mask=295416&truncate=294912&less_feat=504&from=begin&to=end&extrafeatpresent=1&ef_CDD=8&ef_MGC=16&ef_HPRD=32&ef_STS=64&ef_tRNA=128&ef_microRNA=256&ef_Exon=512
Cyanobacteria	Synechococcus_sp_WH8102	NC_005070	2434429	0	0	0	0	0	http://www.ncbi.nlm.nih.gov/entrez/viewer.fcgi?db=nuccore&qty=1&c_start=1&list_uids=NC_005070&uids=&dopt=gb&dispmax=5&sendto=&fmt_mask=295416&truncate=294912&less_feat=504&from=begin&to=end&extrafeatpresent=1&ef_CDD=8&ef_MGC=16&ef_HPRD=32&ef_STS=64&ef_tRNA=128&ef_microRNA=256&ef_Exon=512
Cyanobacteria	Synechocystis_PCC6803	NC_005229	119896	1	1	1	0	1	http://www.ncbi.nlm.nih.gov/entrez/viewer.fcgi?db=nuccore&qty=1&c_start=1&list_uids=NC_005229&uids=&dopt=gb&dispmax=5&sendto=&fmt_mask=295416&truncate=294912&less_feat=504&from=begin&to=end&extrafeatpresent=1&ef_CDD=8&ef_MGC=16&ef_HPRD=32&ef_STS=64&ef_tRNA=128&ef_microRNA=256&ef_Exon=512
Cyanobacteria	Synechocystis_PCC6803	NC_000911	3573471	4	0	1.29	1.06	1	http://www.ncbi.nlm.nih.gov/entrez/viewer.fcgi?db=nuccore&qty=1&c_start=1&list_uids=NC_000911&uids=&dopt=gb&dispmax=5&sendto=&fmt_mask=295416&truncate=294912&less_feat=504&from=begin&to=end&extrafeatpresent=1&ef_CDD=8&ef_MGC=16&ef_HPRD=32&ef_STS=64&ef_tRNA=128&ef_microRNA=256&ef_Exon=512
Cyanobacteria	Synechocystis_PCC6803	NC_005230	103308	1	1	1	0	1	http://www.ncbi.nlm.nih.gov/entrez/viewer.fcgi?db=nuccore&qty=1&c_start=1&list_uids=NC_005230&uids=&dopt=gb&dispmax=5&sendto=&fmt_mask=295416&truncate=294912&less_feat=504&from=begin&to=end&extrafeatpresent=1&ef_CDD=8&ef_MGC=16&ef_HPRD=32&ef_STS=64&ef_tRNA=128&ef_microRNA=256&ef_Exon=512
Cyanobacteria	Synechocystis_PCC6803	NC_005231	44344	0	0	0	0	0	http://www.ncbi.nlm.nih.gov/entrez/viewer.fcgi?db=nuccore&qty=1&c_start=1&list_uids=NC_005231&uids=&dopt=gb&dispmax=5&sendto=&fmt_mask=295416&truncate=294912&less_feat=504&from=begin&to=end&extrafeatpresent=1&ef_CDD=8&ef_MGC=16&ef_HPRD=32&ef_STS=64&ef_tRNA=128&ef_microRNA=256&ef_Exon=512
Cyanobacteria	Synechocystis_PCC6803	NC_005232	106005	0	0	0	0	0	http://www.ncbi.nlm.nih.gov/entrez/viewer.fcgi?db=nuccore&qty=1&c_start=1&list_uids=NC_005232&uids=&dopt=gb&dispmax=5&sendto=&fmt_mask=295416&truncate=294912&less_feat=504&from=begin&to=end&extrafeatpresent=1&ef_CDD=8&ef_MGC=16&ef_HPRD=32&ef_STS=64&ef_tRNA=128&ef_microRNA=256&ef_Exon=512
Cyanobacteria	Thermosynechococcus_elongatus	NC_004113	2593858	4	0	1.8	1.26	2	http://www.ncbi.nlm.nih.gov/entrez/viewer.fcgi?db=nuccore&qty=1&c_start=1&list_uids=NC_004113&uids=&dopt=gb&dispmax=5&sendto=&fmt_mask=295416&truncate=294912&less_feat=504&from=begin&to=end&extrafeatpresent=1&ef_CDD=8&ef_MGC=16&ef_HPRD=32&ef_STS=64&ef_tRNA=128&ef_microRNA=256&ef_Exon=512
Cyanobacteria	Trichodesmium_erythraeum_IMS101	NC_008312	7750109	18	0	1.95	3	1	http://www.ncbi.nlm.nih.gov/entrez/viewer.fcgi?db=nuccore&qty=1&c_start=1&list_uids=NC_008312&uids=&dopt=gb&dispmax=5&sendto=&fmt_mask=295416&truncate=294912&less_feat=504&from=begin&to=end&extrafeatpresent=1&ef_CDD=8&ef_MGC=16&ef_HPRD=32&ef_STS=64&ef_tRNA=128&ef_microRNA=256&ef_Exon=512
Archaea	Aeropyrum_pernix	NC_000854	1669697	0	0	0	0	0	http://www.ncbi.nlm.nih.gov/entrez/viewer.fcgi?db=nuccore&qty=1&c_start=1&list_uids=NC_000854&uids=&dopt=gb&dispmax=5&sendto=&fmt_mask=295416&truncate=294912&less_feat=504&from=begin&to=end&extrafeatpresent=1&ef_CDD=8&ef_MGC=16&ef_HPRD=32&ef_STS=64&ef_tRNA=128&ef_microRNA=256&ef_Exon=512
Archaea	Archaeoglobus_fulgidus	NC_000917	2178401	2	0	0.43	0.66	0	http://www.ncbi.nlm.nih.gov/entrez/viewer.fcgi?db=nuccore&qty=1&c_start=1&list_uids=NC_000917&uids=&dopt=gb&dispmax=5&sendto=&fmt_mask=295416&truncate=294912&less_feat=504&from=begin&to=end&extrafeatpresent=1&ef_CDD=8&ef_MGC=16&ef_HPRD=32&ef_STS=64&ef_tRNA=128&ef_microRNA=256&ef_Exon=512
Archaea	Haloarcula_marismortui_ATCC_43049	NC_006396	3131725	1	0	0.13	0.34	0	http://www.ncbi.nlm.nih.gov/entrez/viewer.fcgi?db=nuccore&qty=1&c_start=1&list_uids=NC_006396&uids=&dopt=gb&dispmax=5&sendto=&fmt_mask=295416&truncate=294912&less_feat=504&from=begin&to=end&extrafeatpresent=1&ef_CDD=8&ef_MGC=16&ef_HPRD=32&ef_STS=64&ef_tRNA=128&ef_microRNA=256&ef_Exon=512
Archaea	Haloarcula_marismortui_ATCC_43049	NC_006397	288051	2	2	2	0	2	http://www.ncbi.nlm.nih.gov/entrez/viewer.fcgi?db=nuccore&qty=1&c_start=1&list_uids=NC_006397&uids=&dopt=gb&dispmax=5&sendto=&fmt_mask=295416&truncate=294912&less_feat=504&from=begin&to=end&extrafeatpresent=1&ef_CDD=8&ef_MGC=16&ef_HPRD=32&ef_STS=64&ef_tRNA=128&ef_microRNA=256&ef_Exon=512
Archaea	Haloarcula_marismortui_ATCC_43049	NC_006389	33304	0	0	0	0	0	http://www.ncbi.nlm.nih.gov/entrez/viewer.fcgi?db=nuccore&qty=1&c_start=1&list_uids=NC_006389&uids=&dopt=gb&dispmax=5&sendto=&fmt_mask=295416&truncate=294912&less_feat=504&from=begin&to=end&extrafeatpresent=1&ef_CDD=8&ef_MGC=16&ef_HPRD=32&ef_STS=64&ef_tRNA=128&ef_microRNA=256&ef_Exon=512
Archaea	Haloarcula_marismortui_ATCC_43049	NC_006390	33453	0	0	0	0	0	http://www.ncbi.nlm.nih.gov/entrez/viewer.fcgi?db=nuccore&qty=1&c_start=1&list_uids=NC_006390&uids=&dopt=gb&dispmax=5&sendto=&fmt_mask=295416&truncate=294912&less_feat=504&from=begin&to=end&extrafeatpresent=1&ef_CDD=8&ef_MGC=16&ef_HPRD=32&ef_STS=64&ef_tRNA=128&ef_microRNA=256&ef_Exon=512
Archaea	Haloarcula_marismortui_ATCC_43049	NC_006391	39522	0	0	0	0	0	http://www.ncbi.nlm.nih.gov/entrez/viewer.fcgi?db=nuccore&qty=1&c_start=1&list_uids=NC_006391&uids=&dopt=gb&dispmax=5&sendto=&fmt_mask=295416&truncate=294912&less_feat=504&from=begin&to=end&extrafeatpresent=1&ef_CDD=8&ef_MGC=16&ef_HPRD=32&ef_STS=64&ef_tRNA=128&ef_microRNA=256&ef_Exon=512
Archaea	Haloarcula_marismortui_ATCC_43049	NC_006392	50061	0	0	0	0	0	http://www.ncbi.nlm.nih.gov/entrez/viewer.fcgi?db=nuccore&qty=1&c_start=1&list_uids=NC_006392&uids=&dopt=gb&dispmax=5&sendto=&fmt_mask=295416&truncate=294912&less_feat=504&from=begin&to=end&extrafeatpresent=1&ef_CDD=8&ef_MGC=16&ef_HPRD=32&ef_STS=64&ef_tRNA=128&ef_microRNA=256&ef_Exon=512
Archaea	Haloarcula_marismortui_ATCC_43049	NC_006393	132679	6	6	6	0	6	http://www.ncbi.nlm.nih.gov/entrez/viewer.fcgi?db=nuccore&qty=1&c_start=1&list_uids=NC_006393&uids=&dopt=gb&dispmax=5&sendto=&fmt_mask=295416&truncate=294912&less_feat=504&from=begin&to=end&extrafeatpresent=1&ef_CDD=8&ef_MGC=16&ef_HPRD=32&ef_STS=64&ef_tRNA=128&ef_microRNA=256&ef_Exon=512
Archaea	Haloarcula_marismortui_ATCC_43049	NC_006394	155301	0	0	0	0	0	http://www.ncbi.nlm.nih.gov/entrez/viewer.fcgi?db=nuccore&qty=1&c_start=1&list_uids=NC_006394&uids=&dopt=gb&dispmax=5&sendto=&fmt_mask=295416&truncate=294912&less_feat=504&from=begin&to=end&extrafeatpresent=1&ef_CDD=8&ef_MGC=16&ef_HPRD=32&ef_STS=64&ef_tRNA=128&ef_microRNA=256&ef_Exon=512
Archaea	Haloarcula_marismortui_ATCC_43049	NC_006395	410555	1	0	0.25	0.43	0	http://www.ncbi.nlm.nih.gov/entrez/viewer.fcgi?db=nuccore&qty=1&c_start=1&list_uids=NC_006395&uids=&dopt=gb&dispmax=5&sendto=&fmt_mask=295416&truncate=294912&less_feat=504&from=begin&to=end&extrafeatpresent=1&ef_CDD=8&ef_MGC=16&ef_HPRD=32&ef_STS=64&ef_tRNA=128&ef_microRNA=256&ef_Exon=512
Archaea	Halobacterium_sp	NC_002607	2014240	5	0	0.55	1.16	0	http://www.ncbi.nlm.nih.gov/entrez/viewer.fcgi?db=nuccore&qty=1&c_start=1&list_uids=NC_002607&uids=&dopt=gb&dispmax=5&sendto=&fmt_mask=295416&truncate=294912&less_feat=504&from=begin&to=end&extrafeatpresent=1&ef_CDD=8&ef_MGC=16&ef_HPRD=32&ef_STS=64&ef_tRNA=128&ef_microRNA=256&ef_Exon=512
Archaea	Halobacterium_sp	NC_002608	365426	15	4	8.67	4.64	7	http://www.ncbi.nlm.nih.gov/entrez/viewer.fcgi?db=nuccore&qty=1&c_start=1&list_uids=NC_002608&uids=&dopt=gb&dispmax=5&sendto=&fmt_mask=295416&truncate=294912&less_feat=504&from=begin&to=end&extrafeatpresent=1&ef_CDD=8&ef_MGC=16&ef_HPRD=32&ef_STS=64&ef_tRNA=128&ef_microRNA=256&ef_Exon=512
Archaea	Halobacterium_sp	NC_001869	191347	15	15	15	0	15	http://www.ncbi.nlm.nih.gov/entrez/viewer.fcgi?db=nuccore&qty=1&c_start=1&list_uids=NC_001869&uids=&dopt=gb&dispmax=5&sendto=&fmt_mask=295416&truncate=294912&less_feat=504&from=begin&to=end&extrafeatpresent=1&ef_CDD=8&ef_MGC=16&ef_HPRD=32&ef_STS=64&ef_tRNA=128&ef_microRNA=256&ef_Exon=512
Archaea	Haloquadratum_walsbyi	NC_008212	3132495	1	0	0.06	0.25	0	http://www.ncbi.nlm.nih.gov/entrez/viewer.fcgi?db=nuccore&qty=1&c_start=1&list_uids=NC_008212&uids=&dopt=gb&dispmax=5&sendto=&fmt_mask=295416&truncate=294912&less_feat=504&from=begin&to=end&extrafeatpresent=1&ef_CDD=8&ef_MGC=16&ef_HPRD=32&ef_STS=64&ef_tRNA=128&ef_microRNA=256&ef_Exon=512
Archaea	Haloquadratum_walsbyi	NC_008213	46868	0	0	0	0	0	http://www.ncbi.nlm.nih.gov/entrez/viewer.fcgi?db=nuccore&qty=1&c_start=1&list_uids=NC_008213&uids=&dopt=gb&dispmax=5&sendto=&fmt_mask=295416&truncate=294912&less_feat=504&from=begin&to=end&extrafeatpresent=1&ef_CDD=8&ef_MGC=16&ef_HPRD=32&ef_STS=64&ef_tRNA=128&ef_microRNA=256&ef_Exon=512
Archaea	Methanococcus_jannaschii	NC_000909	1664971	0	0	0	0	0	http://www.ncbi.nlm.nih.gov/entrez/viewer.fcgi?db=nuccore&qty=1&c_start=1&list_uids=NC_000909&uids=&dopt=gb&dispmax=5&sendto=&fmt_mask=295416&truncate=294912&less_feat=504&from=begin&to=end&extrafeatpresent=1&ef_CDD=8&ef_MGC=16&ef_HPRD=32&ef_STS=64&ef_tRNA=128&ef_microRNA=256&ef_Exon=512
Archaea	Methanococcus_jannaschii	NC_001732	58408	0	0	0	0	0	http://www.ncbi.nlm.nih.gov/entrez/viewer.fcgi?db=nuccore&qty=1&c_start=1&list_uids=NC_001732&uids=&dopt=gb&dispmax=5&sendto=&fmt_mask=295416&truncate=294912&less_feat=504&from=begin&to=end&extrafeatpresent=1&ef_CDD=8&ef_MGC=16&ef_HPRD=32&ef_STS=64&ef_tRNA=128&ef_microRNA=256&ef_Exon=512
Archaea	Methanococcus_jannaschii	NC_001733	16551	0	0	0	0	0	http://www.ncbi.nlm.nih.gov/entrez/viewer.fcgi?db=nuccore&qty=1&c_start=1&list_uids=NC_001733&uids=&dopt=gb&dispmax=5&sendto=&fmt_mask=295416&truncate=294912&less_feat=504&from=begin&to=end&extrafeatpresent=1&ef_CDD=8&ef_MGC=16&ef_HPRD=32&ef_STS=64&ef_tRNA=128&ef_microRNA=256&ef_Exon=512
Archaea	Methanococcoides_burtonii_DSM_6242	NC_007955	2575033	9	0	2.84	2.22	2	http://www.ncbi.nlm.nih.gov/entrez/viewer.fcgi?db=nuccore&qty=1&c_start=1&list_uids=NC_007955&uids=&dopt=gb&dispmax=5&sendto=&fmt_mask=295416&truncate=294912&less_feat=504&from=begin&to=end&extrafeatpresent=1&ef_CDD=8&ef_MGC=16&ef_HPRD=32&ef_STS=64&ef_tRNA=128&ef_microRNA=256&ef_Exon=512
Archaea	Methanococcus_maripaludis_S2	NC_005791	1661138	0	0	0	0	0	http://www.ncbi.nlm.nih.gov/entrez/viewer.fcgi?db=nuccore&qty=1&c_start=1&list_uids=NC_005791&uids=&dopt=gb&dispmax=5&sendto=&fmt_mask=295416&truncate=294912&less_feat=504&from=begin&to=end&extrafeatpresent=1&ef_CDD=8&ef_MGC=16&ef_HPRD=32&ef_STS=64&ef_tRNA=128&ef_microRNA=256&ef_Exon=512
Archaea	Methanopyrus_kandleri	NC_003551	1694970	0	0	0	0	0	http://www.ncbi.nlm.nih.gov/entrez/viewer.fcgi?db=nuccore&qty=1&c_start=1&list_uids=NC_003551&uids=&dopt=gb&dispmax=5&sendto=&fmt_mask=295416&truncate=294912&less_feat=504&from=begin&to=end&extrafeatpresent=1&ef_CDD=8&ef_MGC=16&ef_HPRD=32&ef_STS=64&ef_tRNA=128&ef_microRNA=256&ef_Exon=512
Archaea	Methanosaeta_thermophila_PT	NC_008553	1879472	2	0	0.67	0.75	1	http://www.ncbi.nlm.nih.gov/entrez/viewer.fcgi?db=nuccore&qty=1&c_start=1&list_uids=NC_008553&uids=&dopt=gb&dispmax=5&sendto=&fmt_mask=295416&truncate=294912&less_feat=504&from=begin&to=end&extrafeatpresent=1&ef_CDD=8&ef_MGC=16&ef_HPRD=32&ef_STS=64&ef_tRNA=128&ef_microRNA=256&ef_Exon=512
Archaea	Methanosarcina_acetivorans	NC_003552	5751493	12	0	1.82	2.1	1	http://www.ncbi.nlm.nih.gov/entrez/viewer.fcgi?db=nuccore&qty=1&c_start=1&list_uids=NC_003552&uids=&dopt=gb&dispmax=5&sendto=&fmt_mask=295416&truncate=294912&less_feat=504&from=begin&to=end&extrafeatpresent=1&ef_CDD=8&ef_MGC=16&ef_HPRD=32&ef_STS=64&ef_tRNA=128&ef_microRNA=256&ef_Exon=512
Archaea	Methanosarcina_barkeri_fusaro	NC_007349	36359	0	0	0	0	0	http://www.ncbi.nlm.nih.gov/entrez/viewer.fcgi?db=nuccore&qty=1&c_start=1&list_uids=NC_007349&uids=&dopt=gb&dispmax=5&sendto=&fmt_mask=295416&truncate=294912&less_feat=504&from=begin&to=end&extrafeatpresent=1&ef_CDD=8&ef_MGC=16&ef_HPRD=32&ef_STS=64&ef_tRNA=128&ef_microRNA=256&ef_Exon=512
Archaea	Methanosarcina_barkeri_fusaro	NC_007355	4837409	4	0	0.79	0.91	1	http://www.ncbi.nlm.nih.gov/entrez/viewer.fcgi?db=nuccore&qty=1&c_start=1&list_uids=NC_007355&uids=&dopt=gb&dispmax=5&sendto=&fmt_mask=295416&truncate=294912&less_feat=504&from=begin&to=end&extrafeatpresent=1&ef_CDD=8&ef_MGC=16&ef_HPRD=32&ef_STS=64&ef_tRNA=128&ef_microRNA=256&ef_Exon=512
Archaea	Methanosarcina_mazei	NC_003901	4096346	5	0	1.52	1.16	1	http://www.ncbi.nlm.nih.gov/entrez/viewer.fcgi?db=nuccore&qty=1&c_start=1&list_uids=NC_003901&uids=&dopt=gb&dispmax=5&sendto=&fmt_mask=295416&truncate=294912&less_feat=504&from=begin&to=end&extrafeatpresent=1&ef_CDD=8&ef_MGC=16&ef_HPRD=32&ef_STS=64&ef_tRNA=128&ef_microRNA=256&ef_Exon=512
Archaea	Methanosphaera_stadtmanae	NC_007681	1767404	1	0	0.18	0.38	0	http://www.ncbi.nlm.nih.gov/entrez/viewer.fcgi?db=nuccore&qty=1&c_start=1&list_uids=NC_007681&uids=&dopt=gb&dispmax=5&sendto=&fmt_mask=295416&truncate=294912&less_feat=504&from=begin&to=end&extrafeatpresent=1&ef_CDD=8&ef_MGC=16&ef_HPRD=32&ef_STS=64&ef_tRNA=128&ef_microRNA=256&ef_Exon=512
Archaea	Methanospirillum_hungatei_JF-1	NC_007796	3544739	5	0	1.43	1.38	1	http://www.ncbi.nlm.nih.gov/entrez/viewer.fcgi?db=nuccore&qty=1&c_start=1&list_uids=NC_007796&uids=&dopt=gb&dispmax=5&sendto=&fmt_mask=295416&truncate=294912&less_feat=504&from=begin&to=end&extrafeatpresent=1&ef_CDD=8&ef_MGC=16&ef_HPRD=32&ef_STS=64&ef_tRNA=128&ef_microRNA=256&ef_Exon=512
Archaea	Methanobacterium_thermoautotrophicum	NC_000916	1751378	0	0	0	0	0	http://www.ncbi.nlm.nih.gov/entrez/viewer.fcgi?db=nuccore&qty=1&c_start=1&list_uids=NC_000916&uids=&dopt=gb&dispmax=5&sendto=&fmt_mask=295416&truncate=294912&less_feat=504&from=begin&to=end&extrafeatpresent=1&ef_CDD=8&ef_MGC=16&ef_HPRD=32&ef_STS=64&ef_tRNA=128&ef_microRNA=256&ef_Exon=512
Archaea	Nanoarchaeum_equitans	NC_005213	490886	0	0	0	0	0	http://www.ncbi.nlm.nih.gov/entrez/viewer.fcgi?db=nuccore&qty=1&c_start=1&list_uids=NC_005213&uids=&dopt=gb&dispmax=5&sendto=&fmt_mask=295416&truncate=294912&less_feat=504&from=begin&to=end&extrafeatpresent=1&ef_CDD=8&ef_MGC=16&ef_HPRD=32&ef_STS=64&ef_tRNA=128&ef_microRNA=256&ef_Exon=512
Archaea	Natronomonas_pharaonis	NC_007426	2595222	0	0	0	0	0	http://www.ncbi.nlm.nih.gov/entrez/viewer.fcgi?db=nuccore&qty=1&c_start=1&list_uids=NC_007426&uids=&dopt=gb&dispmax=5&sendto=&fmt_mask=295416&truncate=294912&less_feat=504&from=begin&to=end&extrafeatpresent=1&ef_CDD=8&ef_MGC=16&ef_HPRD=32&ef_STS=64&ef_tRNA=128&ef_microRNA=256&ef_Exon=512
Archaea	Natronomonas_pharaonis	NC_007427	130990	0	0	0	0	0	http://www.ncbi.nlm.nih.gov/entrez/viewer.fcgi?db=nuccore&qty=1&c_start=1&list_uids=NC_007427&uids=&dopt=gb&dispmax=5&sendto=&fmt_mask=295416&truncate=294912&less_feat=504&from=begin&to=end&extrafeatpresent=1&ef_CDD=8&ef_MGC=16&ef_HPRD=32&ef_STS=64&ef_tRNA=128&ef_microRNA=256&ef_Exon=512
Archaea	Natronomonas_pharaonis	NC_007428	23487	0	0	0	0	0	http://www.ncbi.nlm.nih.gov/entrez/viewer.fcgi?db=nuccore&qty=1&c_start=1&list_uids=NC_007428&uids=&dopt=gb&dispmax=5&sendto=&fmt_mask=295416&truncate=294912&less_feat=504&from=begin&to=end&extrafeatpresent=1&ef_CDD=8&ef_MGC=16&ef_HPRD=32&ef_STS=64&ef_tRNA=128&ef_microRNA=256&ef_Exon=512
Archaea	Picrophilus_torridus_DSM_9790	NC_005877	1545896	0	0	0	0	0	http://www.ncbi.nlm.nih.gov/entrez/viewer.fcgi?db=nuccore&qty=1&c_start=1&list_uids=NC_005877&uids=&dopt=gb&dispmax=5&sendto=&fmt_mask=295416&truncate=294912&less_feat=504&from=begin&to=end&extrafeatpresent=1&ef_CDD=8&ef_MGC=16&ef_HPRD=32&ef_STS=64&ef_tRNA=128&ef_microRNA=256&ef_Exon=512
Archaea	Pyrobaculum_aerophilum	NC_003364	2222431	0	0	0	0	0	http://www.ncbi.nlm.nih.gov/entrez/viewer.fcgi?db=nuccore&qty=1&c_start=1&list_uids=NC_003364&uids=&dopt=gb&dispmax=5&sendto=&fmt_mask=295416&truncate=294912&less_feat=504&from=begin&to=end&extrafeatpresent=1&ef_CDD=8&ef_MGC=16&ef_HPRD=32&ef_STS=64&ef_tRNA=128&ef_microRNA=256&ef_Exon=512
Archaea	Pyrobaculum_islandicum_DSM_4184	NC_008701	1826403	0	0	0	0	0	http://www.ncbi.nlm.nih.gov/entrez/viewer.fcgi?db=nuccore&qty=1&c_start=1&list_uids=NC_008701&uids=&dopt=gb&dispmax=5&sendto=&fmt_mask=295416&truncate=294912&less_feat=504&from=begin&to=end&extrafeatpresent=1&ef_CDD=8&ef_MGC=16&ef_HPRD=32&ef_STS=64&ef_tRNA=128&ef_microRNA=256&ef_Exon=512
Archaea	Pyrococcus_abyssi	NC_000868	1765119	0	0	0	0	0	http://www.ncbi.nlm.nih.gov/entrez/viewer.fcgi?db=nuccore&qty=1&c_start=1&list_uids=NC_000868&uids=&dopt=gb&dispmax=5&sendto=&fmt_mask=295416&truncate=294912&less_feat=504&from=begin&to=end&extrafeatpresent=1&ef_CDD=8&ef_MGC=16&ef_HPRD=32&ef_STS=64&ef_tRNA=128&ef_microRNA=256&ef_Exon=512
Archaea	Pyrococcus_abyssi	NC_001773	3445	0	0	0	0	0	http://www.ncbi.nlm.nih.gov/entrez/viewer.fcgi?db=nuccore&qty=1&c_start=1&list_uids=NC_001773&uids=&dopt=gb&dispmax=5&sendto=&fmt_mask=295416&truncate=294912&less_feat=504&from=begin&to=end&extrafeatpresent=1&ef_CDD=8&ef_MGC=16&ef_HPRD=32&ef_STS=64&ef_tRNA=128&ef_microRNA=256&ef_Exon=512
Archaea	Pyrococcus_furiosus	NC_003413	1908257	6	0	1.47	1.43	1	http://www.ncbi.nlm.nih.gov/entrez/viewer.fcgi?db=nuccore&qty=1&c_start=1&list_uids=NC_003413&uids=&dopt=gb&dispmax=5&sendto=&fmt_mask=295416&truncate=294912&less_feat=504&from=begin&to=end&extrafeatpresent=1&ef_CDD=8&ef_MGC=16&ef_HPRD=32&ef_STS=64&ef_tRNA=128&ef_microRNA=256&ef_Exon=512
Archaea	Pyrococcus_horikoshii	NC_000961	1738506	0	0	0	0	0	http://www.ncbi.nlm.nih.gov/entrez/viewer.fcgi?db=nuccore&qty=1&c_start=1&list_uids=NC_000961&uids=&dopt=gb&dispmax=5&sendto=&fmt_mask=295416&truncate=294912&less_feat=504&from=begin&to=end&extrafeatpresent=1&ef_CDD=8&ef_MGC=16&ef_HPRD=32&ef_STS=64&ef_tRNA=128&ef_microRNA=256&ef_Exon=512
Archaea	Sulfolobus_acidocaldarius_DSM_639	NC_007181	2225960	0	0	0	0	0	http://www.ncbi.nlm.nih.gov/entrez/viewer.fcgi?db=nuccore&qty=1&c_start=1&list_uids=NC_007181&uids=&dopt=gb&dispmax=5&sendto=&fmt_mask=295416&truncate=294912&less_feat=504&from=begin&to=end&extrafeatpresent=1&ef_CDD=8&ef_MGC=16&ef_HPRD=32&ef_STS=64&ef_tRNA=128&ef_microRNA=256&ef_Exon=512
Archaea	Sulfolobus_solfataricus	NC_002754	2992246	16	0	5.14	4.95	3	http://www.ncbi.nlm.nih.gov/entrez/viewer.fcgi?db=nuccore&qty=1&c_start=1&list_uids=NC_002754&uids=&dopt=gb&dispmax=5&sendto=&fmt_mask=295416&truncate=294912&less_feat=504&from=begin&to=end&extrafeatpresent=1&ef_CDD=8&ef_MGC=16&ef_HPRD=32&ef_STS=64&ef_tRNA=128&ef_microRNA=256&ef_Exon=512
Archaea	Sulfolobus_tokodaii	NC_003106	2694757	7	0	1.38	1.92	1	http://www.ncbi.nlm.nih.gov/entrez/viewer.fcgi?db=nuccore&qty=1&c_start=1&list_uids=NC_003106&uids=&dopt=gb&dispmax=5&sendto=&fmt_mask=295416&truncate=294912&less_feat=504&from=begin&to=end&extrafeatpresent=1&ef_CDD=8&ef_MGC=16&ef_HPRD=32&ef_STS=64&ef_tRNA=128&ef_microRNA=256&ef_Exon=512
Archaea	Thermococcus_kodakaraensis_KOD1	NC_006624	2088738	0	0	0	0	0	http://www.ncbi.nlm.nih.gov/entrez/viewer.fcgi?db=nuccore&qty=1&c_start=1&list_uids=NC_006624&uids=&dopt=gb&dispmax=5&sendto=&fmt_mask=295416&truncate=294912&less_feat=504&from=begin&to=end&extrafeatpresent=1&ef_CDD=8&ef_MGC=16&ef_HPRD=32&ef_STS=64&ef_tRNA=128&ef_microRNA=256&ef_Exon=512
Archaea	Thermofilum_pendens_Hrk_5	NC_008696	31505	0	0	0	0	0	http://www.ncbi.nlm.nih.gov/entrez/viewer.fcgi?db=nuccore&qty=1&c_start=1&list_uids=NC_008696&uids=&dopt=gb&dispmax=5&sendto=&fmt_mask=295416&truncate=294912&less_feat=504&from=begin&to=end&extrafeatpresent=1&ef_CDD=8&ef_MGC=16&ef_HPRD=32&ef_STS=64&ef_tRNA=128&ef_microRNA=256&ef_Exon=512
Archaea	Thermofilum_pendens_Hrk_5	NC_008698	1781890	0	0	0	0	0	http://www.ncbi.nlm.nih.gov/entrez/viewer.fcgi?db=nuccore&qty=1&c_start=1&list_uids=NC_008698&uids=&dopt=gb&dispmax=5&sendto=&fmt_mask=295416&truncate=294912&less_feat=504&from=begin&to=end&extrafeatpresent=1&ef_CDD=8&ef_MGC=16&ef_HPRD=32&ef_STS=64&ef_tRNA=128&ef_microRNA=256&ef_Exon=512
Archaea	Thermoplasma_acidophilum	NC_002578	1564907	0	0	0	0	0	http://www.ncbi.nlm.nih.gov/entrez/viewer.fcgi?db=nuccore&qty=1&c_start=1&list_uids=NC_002578&uids=&dopt=gb&dispmax=5&sendto=&fmt_mask=295416&truncate=294912&less_feat=504&from=begin&to=end&extrafeatpresent=1&ef_CDD=8&ef_MGC=16&ef_HPRD=32&ef_STS=64&ef_tRNA=128&ef_microRNA=256&ef_Exon=512
Archaea	Thermoplasma_volcanium	NC_002689	1584805	1	0	0.2	0.4	0	http://www.ncbi.nlm.nih.gov/entrez/viewer.fcgi?db=nuccore&qty=1&c_start=1&list_uids=NC_002689&uids=&dopt=gb&dispmax=5&sendto=&fmt_mask=295416&truncate=294912&less_feat=504&from=begin&to=end&extrafeatpresent=1&ef_CDD=8&ef_MGC=16&ef_HPRD=32&ef_STS=64&ef_tRNA=128&ef_microRNA=256&ef_Exon=512
Table S3	Number of raIS elements in the consecutive windows with length 100 kb for each of the nucleotide sequences of the 50 organisms. This table provides the max number in column Max, minimum number in column Min, average number in column Avg, the standard deviation of the numbers of all the windows in column Sd, and the median number in column Med.

## Sheet: Table S4
Cyanobacteria	A	I	Size (Mbp)	Living environment
Anabaena variabilis ATCC29413	32	88	7.07	Aerobic, aquatic or terrestrial environments
Gloeobacter violaceus	13	72	4.66	A calcereous (chalky) rock in Switzerland
Nostoc sp	52	141	7.21	Aerobic, especially in limnestone or nutrient-poor soils
Prochlorococcus marinus MIT9312	0	1	1.71	Gulf Stream in the north Atlantic Ocean
Prochlorococcus marinus MIT9313	0	2	2.41	Marine water
Prochlorococcus marinus NATL2A	0	1	1.84	Marine water at a depth of 30 meters in the north Atlantic Ocean
Prochlorococcus marinus CCMP1375	0	0	1.75	Marine water
Prochlorococcus marinus MED4	0	3	1.7	Marine water
Synechococcus sp A prime	18	138	2.93	Hot spring
Synechococcus sp B prime	17	123	3.05	Hot spring
Synechococcus elongatus PCC6301	0	3	2.7	Fresh water
Synechococcus elongatus PCC7942	0	1	2.74	Fresh water
Synechococcus CC9311	0	0	2.61	The oligotrophic edge of the California Current
Synechococcus CC9605	0	1	2.51	Coast of California
Synechococcus CC9902	0	1	2.23	Coastal seawater
Synechococcus sp WH8102	0	1	2.43	Tropical Atlantic ocean
Synechocystis sp PCC6803	53	121	3.95	Freshwater lake
Thermosynechococcus elongatus	47	81	2.59	Beppu hot spring in Japan
Trichodesmium erythraeum IMS101	153	166	7.75	Sea or marine water.
Archaea
Aeropyrum pernix	0	12	1.7	A coastal solfataric thermal vent at Kodakara-Jima Island, Japan
Archaeoglobus fulgidus	9	28	2.18	A geothermally heated sea floor at Vulcano Island, Italy
Haloarcula marismortui ATCC43049	19	57	4.28	The world's saltiest body of water, the Dead Sea
Halobacterium sp	77	3	2.57	Conditions of extremely high salinity
Haloquadratum walsbyi	2	63	3.18	Salt water.
Methanocaldococcus jannaschii	0	1	1.74	A deep-sea hydrothermal vent
Methanococcoides burtonii DSM 6242	0	5	2.58	the anoxic hypolimnion of Ace Lake, Antarctica
Methanococcus maripaludis S2	73	72	1.66	Salt marsh sediment near Pawleys Island
Methanopyrus kandleri	0	1	1.69	Guaymas hot vents in anaerobic seawater at a depth of 2000 m
Methanosaeta thermophila PT	0	1	1.9	A thermophilic obligately-aceticlastic methane-producing archaeon
Methanosarcina acetivorans	12	39	5.75	Marine sediment
Methanosarcina barkeri fusaro	104	88	4.87	Mud samples taken from the freshwater lake, Lago del Fusaro, Italy
Methanosarcina mazei	40	88	4.1	Decaying leaf litter, garden soil, sewage treatment sludge digestors, black mud, feces of herbivores and other urban waste and sewage products
Methanosphaera stadtmanae	63	126	1.77	Human feces
Methanospirillum_hungatei_JF-1	3	1	3.54	Sewage sludge
Methanobacterium thermoautotrophicum	50	68	1.75	Sewage sludge in Urbana, Illinois
Nanoarchaeum equitans	0	0	0.49	A submarine hot vent
Natronomonas pharaonis	0	53	2.75	Lake Gabara in Egypt (salt-saturated, pH 11)
Picrophilus torridus DSM9790	0	3	1.55	A hot dry soil in Kawayu, in northern Japan
Pyrobaculum aerophilum	0	1	2.2	A boiling marine water hole in Maronti Beach, Ischia, Italy
Pyrobaculum islandicum DSM 4184	0	42	1.8	Isolated from water from a geothermal power plant in Iceland
Pyrococcus abyssi	0	0	1.77	An active chimney in the North Fiji Basin of the Pacific Ocean (depth 3500 m)
Pyrococcus furiosus	28	35	1.91	A shallow marine solfataric region at Vulcano Island, Italy
Pyrococcus horikoshii	0	0	1.74	A hydrothermal vent at Okinawa Trough in the Pacific Ocean (depth 1395 m)
Sulfolobus acidocaldarius DSM639	0	8	2.23	Hot springs with very high temperatures
Sulfolobus solfataricus	154	383	2.99	A hyperthermophilic, acidophilic environment
Sulfolobus tokodaii	36	9	2.69	Beppu Hot Springs in the geothermal area of Kyushu Island, Japan
Thermococcus kodakarensis KOD1	0	7	2.09	A solfatara on Kodakara Island, Japan
Thermofilum pendens Hrk 5	0	17	1.83	Isolated from hot springs, mud holes, and other thermal environments.
Thermoplasma acidophilum	0	3	1.56	A burning refuse coal pile from the Friar Tuck mine in Indiana, USA
Thermoplasma volcanium	3	41	1.58	A solfataric (volcanic area that gives off sulfuric gases) field
Table S4	Living environments of all the considered cyanobacteria and archaea. The information is from NCBI genome web site for Microbiology at: http://www.ncbi.nlm.nih.gov/genomes/lproks.cgi .The genome sizes (column Size (Mbp)) and the number of annotated IS elements (column A, and I) are incorporated from supplementary table S2 for the convenience of investigating the correlation between columns Size (M…

## Sheet: Table S5
Organism	GO term	GO annotation	P-value	EnrichmentRatio
Halobacterium_sp	GO:0010181	FMN binding	3.05e-06	23.62
Methanococcoides_burtonii_DSM_6242	GO:0003964	RNA-directed DNA polymerase activity	1.27e-05	16.59
Halobacterium_sp	GO:0004452	isopentenyl-diphosphate delta-isomerase activity	1.46e-05	18.9
Methanosaeta_thermophila_PT	GO:0005381	iron ion transporter activity	3.31e-05	19.38
Cyanobacteria_bacterium_Yellowstone_A-Prime	GO:0016407	acetyltransferase activity	0.000513	43.81
Halobacterium_sp	GO:0003702	RNA polymerase II transcription factor activity	0.00158	7.27
Thermosynechococcus_elongatus	GO:0015112	nitrate transporter activity	0.00191	10.4
Halobacterium_sp	GO:0005488	binding	0.00214	6.75
Methanosarcina_mazei	GO:0005507	copper ion binding	0.00234	10.19
Haloquadratum_walsbyi	GO:0008883	glutamyl-tRNA reductase activity	0.00265	378
Cyanobacteria_bacterium_Yellowstone_B-Prime	GO:0015450	protein translocase activity	0.00325	22.1
Methanococcoides_burtonii_DSM_6242	GO:0004888	transmembrane receptor activity	0.00361	16.59
Methanosphaera_stadtmanae	GO:0004356	glutamate-ammonia ligase activity	0.00391	255.67
Thermoplasma_volcanium	GO:0004427	inorganic diphosphatase activity	0.004	249.83
Cyanobacteria_bacterium_Yellowstone_A-Prime	GO:0004803	transposase activity	0.00503	8.21
Haloquadratum_walsbyi	GO:0008124	4-alpha-hydroxytetrahydrobiopterin dehydratase activity	0.00528	189
Trichodesmium_erythraeum_IMS101	GO:0003856	3-dehydroquinate synthase activity	0.00538	13.61
Methanosaeta_thermophila_PT	GO:0016787	hydrolase activity	0.00599	5.22
Sulfolobus_tokodaii	GO:0042626	ATPase activity, coupled to transmembrane movement of substances	0.00602	15.69
Cyanobacteria_bacterium_Yellowstone_B-Prime	GO:0008565	protein transporter activity	0.00677	15.47
Archaeoglobus_fulgidus	GO:0008170	N-methyltransferase activity	0.00702	142.35
Archaeoglobus_fulgidus	GO:0008939	nicotinate-nucleotide-dimethylbenzimidazole phosphoribosyltransferase activity	0.00702	142.35
Thermosynechococcus_elongatus	GO:0003964	RNA-directed DNA polymerase activity	0.00717	6.94
Gloeobacter_violaceus	GO:0000774	adenyl-nucleotide exchange factor activity	0.00722	138.44
Gloeobacter_violaceus	GO:0003864	3-methyl-2-oxobutanoate hydroxymethyltransferase activity	0.00722	138.44
Gloeobacter_violaceus	GO:0016701	oxidoreductase activity, acting on single donors with incorporation of molecular oxygen	0.00722	138.44
Gloeobacter_violaceus	GO:0030189	chaperone activator activity	0.00722	138.44
Gloeobacter_violaceus	GO:0042803	protein homodimerization activity	0.00722	138.44
Gloeobacter_violaceus	GO:0051087	chaperone binding	0.00722	138.44
Haloarcula_marismortui_ATCC_43049	GO:0004831	tyrosine-tRNA ligase activity	0.00825	121.14
Nostoc_sp	GO:0045156	electron transporter, transferring electrons within the cyclic electron transport pathway of photosynthesis activity	0.0104	12.38
Haloquadratum_walsbyi	GO:0004047	aminomethyltransferase activity	0.0105	94.5
Sulfolobus_solfataricus	GO:0004803	transposase activity	0.0115	9.3
Anabaena_variabilis_ATCC_29413	GO:0003987	acetate-CoA ligase activity	0.0118	84.49
Anabaena_variabilis_ATCC_29413	GO:0016208	AMP binding	0.0118	84.49
Anabaena_variabilis_ATCC_29413	GO:0016661	oxidoreductase activity, acting on other nitrogenous compounds as donors	0.0118	84.49
Anabaena_variabilis_ATCC_29413	GO:0050577	GDP-L-fucose synthase activity	0.0118	84.49
Cyanobacteria_bacterium_Yellowstone_B-Prime	GO:0003977	UDP-N-acetylglucosamine diphosphorylase activity	0.0129	77.35
Cyanobacteria_bacterium_Yellowstone_B-Prime	GO:0008446	GDP-mannose 4,6-dehydratase activity	0.0129	77.35
Cyanobacteria_bacterium_Yellowstone_B-Prime	GO:0019134	glucosamine-1-phosphate N-acetyltransferase activity	0.0129	77.35
Cyanobacteria_bacterium_Yellowstone_B-Prime	GO:0019186	acyl-CoA N-acyltransferase activity	0.0129	77.35
Methanosarcina_acetivorans	GO:0004673	protein histidine kinase activity	0.0134	2.69
Halobacterium_sp	GO:0003676	nucleic acid binding	0.014	3.37
Methanosaeta_thermophila_PT	GO:0003883	CTP synthase activity	0.0147	67.84
Trichodesmium_erythraeum_IMS101	GO:0016868	intramolecular transferase activity, phosphotransferases	0.015	9.07
Synechocystis_PCC6803	GO:0003899	DNA-directed RNA polymerase activity	0.0153	9.83
Sulfolobus_solfataricus	GO:0004553	hydrolase activity, hydrolyzing O-glycosyl compounds	0.0155	3.72
Haloarcula_marismortui_ATCC_43049	GO:0004747	ribokinase activity	0.0164	60.57
Nostoc_sp	GO:0003877	ATP adenylyltransferase activity	0.0179	55.73
Nostoc_sp	GO:0004427	inorganic diphosphatase activity	0.0179	55.73
Nostoc_sp	GO:0004604	phosphoadenylyl-sulfate reductase (thioredoxin) activity	0.0179	55.73
Nostoc_sp	GO:0050380	undecaprenyl-diphosphatase activity	0.0179	55.73
Nostoc_sp	GO:0050570	4-hydroxythreonine-4-phosphate dehydrogenase activity	0.0179	55.73
Thermosynechococcus_elongatus	GO:0017111	nucleoside-triphosphatase activity	0.0179	2.34
Methanosarcina_barkeri_fusaro	GO:0008415	acyltransferase activity	0.0196	8.8
Synechocystis_PCC6803	GO:0003677	DNA binding	0.0215	1.97
Trichodesmium_erythraeum_IMS101	GO:0005488	binding	0.0225	1.64
Methanococcoides_burtonii_DSM_6242	GO:0004871	signal transducer activity	0.0227	2.62
Cyanobacteria_bacterium_Yellowstone_A-Prime	GO:0003844	1,4-alpha-glucan branching enzyme activity	0.0228	43.81
Cyanobacteria_bacterium_Yellowstone_A-Prime	GO:0004060	arylamine N-acetyltransferase activity	0.0228	43.81
Cyanobacteria_bacterium_Yellowstone_A-Prime	GO:0004654	polyribonucleotide nucleotidyltransferase activity	0.0228	43.81
Cyanobacteria_bacterium_Yellowstone_A-Prime	GO:0004756	selenide, water dikinase activity	0.0228	43.81
Cyanobacteria_bacterium_Yellowstone_A-Prime	GO:0008780	acyl-[acyl-carrier-protein]-UDP-N-acetylglucosamine O-acyltransferase activity	0.0228	43.81
Methanospirillum_hungatei_JF-1	GO:0004871	signal transducer activity	0.0228	2.03
Anabaena_variabilis_ATCC_29413	GO:0004353	glutamate dehydrogenase [NAD(P)+] activity	0.0234	42.25
Anabaena_variabilis_ATCC_29413	GO:0008460	dTDP-glucose 4,6-dehydratase activity	0.0234	42.25
Anabaena_variabilis_ATCC_29413	GO:0008703	5-amino-6-(5-phosphoribosylamino)uracil reductase activity	0.0234	42.25
Anabaena_variabilis_ATCC_29413	GO:0018492	carbon-monoxide dehydrogenase (acceptor) activity	0.0234	42.25
Anabaena_variabilis_ATCC_29413	GO:0018785	haloacetate dehalogenase activity	0.0234	42.25
Haloarcula_marismortui_ATCC_43049	GO:0003872	6-phosphofructokinase activity	0.0244	40.38
Cyanobacteria_bacterium_Yellowstone_B-Prime	GO:0016813	hydrolase activity, acting on carbon-nitrogen (but not peptide) bonds, in linear amidines	0.0255	38.68
Thermosynechococcus_elongatus	GO:0016887	ATPase activity	0.0264	2.55
Methanococcoides_burtonii_DSM_6242	GO:0016779	nucleotidyltransferase activity	0.0274	3.32
Trichodesmium_erythraeum_IMS101	GO:0015114	phosphate transporter activity	0.0283	6.81
Methanosarcina_barkeri_fusaro	GO:0004420	hydroxymethylglutaryl-CoA reductase (NADPH) activity	0.0284	35.18
Methanosarcina_barkeri_fusaro	GO:0004751	ribose-5-phosphate isomerase activity	0.0284	35.18
Methanosarcina_barkeri_fusaro	GO:0008061	chitin binding	0.0284	35.18
Methanosarcina_barkeri_fusaro	GO:0008170	N-methyltransferase activity	0.0284	35.18
Methanosarcina_barkeri_fusaro	GO:0008553	hydrogen-exporting ATPase activity, phosphorylative mechanism	0.0284	35.18
Methanosarcina_barkeri_fusaro	GO:0008908	isochorismatase activity	0.0284	35.18
Methanosarcina_barkeri_fusaro	GO:0015078	hydrogen ion transporter activity	0.0284	35.18
Methanosarcina_barkeri_fusaro	GO:0016867	intramolecular transferase activity, transferring acyl groups	0.0284	35.18
Methanosarcina_barkeri_fusaro	GO:0050242	pyruvate, phosphate dikinase activity	0.0284	35.18
Methanosaeta_thermophila_PT	GO:0004638	phosphoribosylaminoimidazole carboxylase activity	0.0291	33.92
Thermosynechococcus_elongatus	GO:0008324	cation transporter activity	0.0294	6.94
Sulfolobus_tokodaii	GO:0015171	amino acid transporter activity	0.0296	7.13
Methanosarcina_acetivorans	GO:0000155	two-component sensor activity	0.0301	2.28
Methanosarcina_barkeri_fusaro	GO:0004252	serine-type endopeptidase activity	0.0302	7.04
Methanosarcina_barkeri_fusaro	GO:0050660	FAD binding	0.0302	7.04
Halobacterium_sp	GO:0016853	isomerase activity	0.0304	3.26
Sulfolobus_solfataricus	GO:0015171	amino acid transporter activity	0.0305	3.1
Trichodesmium_erythraeum_IMS101	GO:0016829	lyase activity	0.0305	2.01
Sulfolobus_solfataricus	GO:0004254	acylaminoacyl-peptidase activity	0.0309	6.2
Sulfolobus_solfataricus	GO:0008026	ATP-dependent helicase activity	0.0309	6.2
Methanospirillum_hungatei_JF-1	GO:0004519	endonuclease activity	0.0327	6.71
Methanospirillum_hungatei_JF-1	GO:0004470	malic enzyme activity	0.0331	30.18
Methanospirillum_hungatei_JF-1	GO:0016619	malate dehydrogenase (oxaloacetate-decarboxylating) activity	0.0331	30.18
Methanospirillum_hungatei_JF-1	GO:0016857	racemase and epimerase activity, acting on carbohydrates and derivatives	0.0331	30.18
Methanococcoides_burtonii_DSM_6242	GO:0004673	protein histidine kinase activity	0.0334	2.68
Synechocystis_PCC6803	GO:0004372	glycine hydroxymethyltransferase activity	0.0339	29.5
Synechocystis_PCC6803	GO:0004632	phosphopantothenate--cysteine ligase activity	0.0339	29.5
Synechocystis_PCC6803	GO:0004633	phosphopantothenoylcysteine decarboxylase activity	0.0339	29.5
Synechocystis_PCC6803	GO:0008829	dCTP deaminase activity	0.0339	29.5
Synechocystis_PCC6803	GO:0008915	lipid-A-disaccharide synthase activity	0.0339	29.5
Synechocystis_PCC6803	GO:0016168	chlorophyll binding	0.0339	29.5
Synechocystis_PCC6803	GO:0016866	intramolecular transferase activity	0.0339	29.5
Synechocystis_PCC6803	GO:0046523	S-methyl-5-thioribose-1-phosphate isomerase activity	0.0339	29.5
Pyrococcus_furiosus	GO:0000179	rRNA (adenine-N6,N6-)-dimethyltransferase activity	0.0348	28.72
Pyrococcus_furiosus	GO:0004335	galactokinase activity	0.0348	28.72
Pyrococcus_furiosus	GO:0004478	methionine adenosyltransferase activity	0.0348	28.72
Pyrococcus_furiosus	GO:0004817	cysteine-tRNA ligase activity	0.0348	28.72
Pyrococcus_furiosus	GO:0004818	glutamate-tRNA ligase activity	0.0348	28.72
Pyrococcus_furiosus	GO:0005247	voltage-gated chloride channel activity	0.0348	28.72
Pyrococcus_furiosus	GO:0008649	rRNA methyltransferase activity	0.0348	28.72
Pyrococcus_furiosus	GO:0015095	magnesium ion transporter activity	0.0348	28.72
Pyrococcus_furiosus	GO:0016433	rRNA (adenine) methyltransferase activity	0.0348	28.72
Pyrococcus_furiosus	GO:0050797	thymidylate synthase (FAD) activity	0.0348	28.72
Nostoc_sp	GO:0004820	glycine-tRNA ligase activity	0.0353	27.86
Methanosarcina_mazei	GO:0004084	branched-chain-amino-acid transaminase activity	0.0368	27.18
Methanosarcina_mazei	GO:0004160	dihydroxy-acid dehydratase activity	0.0368	27.18
Methanosarcina_mazei	GO:0004634	phosphopyruvate hydratase activity	0.0368	27.18
Methanosarcina_mazei	GO:0004735	pyrroline-5-carboxylate reductase activity	0.0368	27.18
Methanosarcina_mazei	GO:0008276	protein methyltransferase activity	0.0368	27.18
Methanosarcina_mazei	GO:0008664	2'-5'-RNA ligase activity	0.0368	27.18
Methanosarcina_mazei	GO:0008836	diaminopimelate decarboxylase activity	0.0368	27.18
Methanosarcina_mazei	GO:0016209	antioxidant activity	0.0368	27.18
Methanosarcina_mazei	GO:0046025	precorrin-6Y C5,15-methyltransferase (decarboxylating) activity	0.0368	27.18
Methanosarcina_mazei	GO:0050242	pyruvate, phosphate dikinase activity	0.0368	27.18
Methanosarcina_mazei	GO:0051920	peroxiredoxin activity	0.0368	27.18
Cyanobacteria_bacterium_Yellowstone_A-Prime	GO:0003677	DNA binding	0.037	2.64
Methanococcoides_burtonii_DSM_6242	GO:0016772	transferase activity, transferring phosphorus-containing groups	0.0422	2.51
Sulfolobus_solfataricus	GO:0030151	molybdenum ion binding	0.0432	3.49
Methanosarcina_acetivorans	GO:0030170	pyridoxal phosphate binding	0.0444	5.59
Cyanobacteria_bacterium_Yellowstone_A-Prime	GO:0000175	3'-5'-exoribonuclease activity	0.0446	21.9
Cyanobacteria_bacterium_Yellowstone_A-Prime	GO:0004642	phosphoribosylformylglycinamidine synthase activity	0.0446	21.9
Cyanobacteria_bacterium_Yellowstone_A-Prime	GO:0008677	2-dehydropantoate 2-reductase activity	0.0446	21.9
Cyanobacteria_bacterium_Yellowstone_A-Prime	GO:0009039	urease activity	0.0446	21.9
Cyanobacteria_bacterium_Yellowstone_A-Prime	GO:0016836	hydro-lyase activity	0.0446	21.9
Trichodesmium_erythraeum_IMS101	GO:0005315	inorganic phosphate transporter activity	0.0446	5.44
Thermosynechococcus_elongatus	GO:0003688	DNA replication origin binding	0.0481	20.81
Thermosynechococcus_elongatus	GO:0004141	dethiobiotin synthase activity	0.0481	20.81
Thermosynechococcus_elongatus	GO:0004180	carboxypeptidase activity	0.0481	20.81
Thermosynechococcus_elongatus	GO:0004424	imidazoleglycerol-phosphate dehydratase activity	0.0481	20.81
Thermosynechococcus_elongatus	GO:0004516	nicotinate phosphoribosyltransferase activity	0.0481	20.81
Thermosynechococcus_elongatus	GO:0004801	transaldolase activity	0.0481	20.81
Thermosynechococcus_elongatus	GO:0004807	triose-phosphate isomerase activity	0.0481	20.81
Thermosynechococcus_elongatus	GO:0005509	calcium ion binding	0.0481	20.81
Thermosynechococcus_elongatus	GO:0008442	3-hydroxyisobutyrate dehydrogenase activity	0.0481	20.81
Thermosynechococcus_elongatus	GO:0008508	bile acid:sodium symporter activity	0.0481	20.81
Thermosynechococcus_elongatus	GO:0009013	succinate-semialdehyde dehydrogenase [NAD(P)+] activity	0.0481	20.81
Thermosynechococcus_elongatus	GO:0015171	amino acid transporter activity	0.0481	20.81
Thermosynechococcus_elongatus	GO:0050518	2-C-methyl-D-erythritol 4-phosphate cytidylyltransferase activity	0.0481	20.81
Methanococcoides_burtonii_DSM_6242	GO:0016301	kinase activity	0.0488	2.04
Gloeobacter_violaceus	GO:0003887	DNA-directed DNA polymerase activity	0.049	19.78
Sulfolobus_tokodaii	GO:0003702	RNA polymerase II transcription factor activity	0.0497	19.62
Sulfolobus_tokodaii	GO:0005283	sodium:amino acid symporter activity	0.0497	19.62
Sulfolobus_tokodaii	GO:0051538	3 iron, 4 sulfur cluster binding	0.0497	19.62
Methanosarcina_acetivorans	GO:0004871	signal transducer activity	0.0499	2.04
Table S5	The enriched GO functional categories with P-values <= 0.05 in the set of non-raIS genes/ORFs within 5,000 bp flanking the annotated raIS elements in cyanobacteria and archaea.
